# Supplementary material for: Regulation of Thermal Emission Position in Biased Graphene
Source: Nanomaterials (Basel). 2022 Oct 3;12(19):3457. doi: 10.3390/nano12193457 (PMC9565320; doi:10.3390/nano12193457)
Supplement: Supplementary file 1 [file nanomaterials-12-03457-s001.zip]

Archive with 1 entries (1 files):
- nanomaterials-1951601-supplementary.pdf
